# Supplementary material for: Circulating Exosomal MicroRNA Profiles Associated with Heavy Metal Exposure and Short Stature in Children
Source: Int J Mol Sci. 2026 Jan 26;27(3):1230. doi: 10.3390/ijms27031230 (PMC12898619; doi:10.3390/ijms27031230)
Supplement: Supplementary file 1 [file ijms-27-01230-s001.zip]

Archive with 1 entries (1 files):
- ijms-4062441-supplementary.pdf
